# Supplementary material for: Effects of Telerehabilitation Platforms on Quality of Life in People with Multiple Sclerosis: A Systematic Review of Randomized Clinical Trials
Source: NeuroSci. 2025 Oct 13;6(4):103. doi: 10.3390/neurosci6040103 (PMC12550922; doi:10.3390/neurosci6040103)
Supplement: Supplementary file 1 [file neurosci-06-00103-s001.zip]

Archive with 1 entries (1 files):
- neurosci-3884752-supplementary.pdf
